# Supplementary material for: A Rapid Approach for Identifying Cell Lines Lacking Functional Cytidine Deaminase
Source: Int J Mol Sci. 2025 Apr 3;26(7):3344. doi: 10.3390/ijms26073344 (PMC11989883; doi:10.3390/ijms26073344)
Supplement: Supplementary file 1 [file ijms-26-03344-s001.zip]

Archive with 1 entries (1 files):
- ijms-3510260-supplementary.pdf
